# Supplementary material for: Competencies required to make use of Information Science and Technology among Japanese medical students: a cross-sectional study
Source: BMC Med Educ. 2024 Aug 6;24:840. doi: 10.1186/s12909-024-05786-4 (PMC11302297; doi:10.1186/s12909-024-05786-4)
Supplement: Supplementary file 1 — Supplementary Material 1 [file 12909_2024_5786_MOESM1_ESM.xlsx]

## Sheet: Supplemental Digital Appendix 3
Appendix 3. Chi-Square Analysis of Factors Associated with Information Science and Technology Competencies Self-Assessment.
		IT-01-01-02: Understand an overview of the regulations, laws, and guidelines related to information science and technology in medicine				IT-01-01-03: Discuss ethical issues, such as social disparities caused by the digital divide, that may arise in the use of information science and technology in medicine				IT-02-02-01: Understand information science and technology related to medical care (medical information systems, wearable devices, applications, artificial intelligence, telemedicine technology, and the Internet of Things [IoT]) and discuss their potential applications
Factor	Group	able/ somewhat able	not very able/ not able	p-value	RR	able/ somewhat able	not very able/ not able	p-value	RR	able/ somewhat able	not very able/ not able	p-value	RR
overall		546	278			550	274			531	293
gender	male	361 (66.10)	164 (59.00)	0.044	1.11	376 (68.4)	149 (54.4)	<0.001	1.231	376 (70.8)	149 (50.9)	<0.001	1.382
	female, others	185 (33.90)	114 (41.00)			174 (31.6)	125 (45.6)			155 (29.2)	144 (49.1)
first used information, science, and technology outside of school	yes	542 (99.30)	273 (98.20)	0.299	1.496	546 (99.30)	269 (98.20)	0.284	1.507	527 (99.2)	288 (98.3)	0.363	1.455
	no	4 (0.70)	5 ( 1.80)			4 (0.70)	5 (1.80)			4 ( 0.8)	5 ( 1.7)
first used information, science, and technology inside of school	yes	538 (98.50)	270 (97.10)	0.262	1.332	539 (98.00)	269 (98.20)	1	0.97	521 (98.1)	287 (98.0)	1	1.032
	no	8 ( 1.50)	8 ( 2.90)			11 (2.00)	5 (1.80)			10 ( 1.9)	6 ( 2.0)
experience with problem-solving classes	yes	316 (57.90)	118 (42.40)	<0.001	1.235	316 (57.50)	118 (43.10)	<0.001	1.214	306 (57.6)	128 (43.7)	<0.001	1.222
	no	230 (42.10)	160 (57.60)			234 (42.50)	156 (56.90)			225 (42.4)	165 (56.3)
learned about information, science, and technology outside of school	yes	144 (26.40)	51 (18.30)	0.013	1.155	151 (27.50)	44 (16.10)	<0.001	1.221	155 (29.2)	40 (13.7)	<0.001	1.33
	no	402 (73.60)	227 (81.70)			399 (72.50)	230 (83.90)			376 (70.8)	253 (86.3)
learned about information, science, and technology inside of school	yes	325 (59.50)	134 (48.20)	0.003	1.169	325 (59.10)	134 (48.90)	0.007	1.149	312 (58.8)	147 (50.2)	0.021	1.133
	no	221 (40.50)	144 (51.80)			225 (40.90)	140 (51.10)			219 (41.2)	146 (49.8)
any work experience with information, science, and technology	yes	16 ( 2.90)	6 ( 2.20)	0.673	1.101	19 (3.50)	3 (1.10)	0.08	1.304	19 ( 3.6)	3 ( 1.0)	0.051	1.353
	no	530 (97.10)	272 (97.80)			531 (96.50)	271 (98.90)			512 (96.4)	290 (99.0)
IT-01-01: Preparation for dealing with information, science, and technology	yes	397(72.70)	122(43.90)	<0.001	1.566	388(70.50)	131(47.80)	<0.001	1.408	376 70.8	143 48.8	<0.001	1.426
	no	149(27.30)	156(56.10)			162(29.50)	143(52.20)			155 29.2	150 51.2
IT-01-02: Ethics and rules for using information science and technology	yes	467 (85.50)	173 (62.20)	<0.001	1.7	464 (84.40)	176 (64.20)	<0.001	1.551	445 (83.80)	195 (66.60)	<0.001	1.488
	no	79 (14.50)	105 (37.80)			86 (15.60)	98 (35.80)			86 (16.20)	98 (33.40)
IT-02-01: Medical care using information science and technology	yes	433 (79.30)	155 (55.80)	<0.001	1.538	429 (78.00)	159 (58.00)	<0.001	1.423	432 (81.40)	156 (53.20)	<0.001	1.751
	no	113 (20.70)	123 (44.20)			121 (22.00)	115 (42.00)			99 (18.60)	137 (46.80)
IT-02-02: Knowledge of advanced information science and technology	yes	353 (64.70)	95 (34.20)	<0.001	1.535	354 (64.40)	94 (34.30)	<0.001	1.516	357 (67.2)	91 (31.10)	<0.001	1.722
	no	193 (35.30)	183 (65.80)			196 (35.60)	180 (65.70)			174 (32.8)	202 (68.90)
IT-03-01: Communication skills using information science and technology	yes	386 (70.70)	95 (34.20)	<0.001	1.72	377 (68.50)	104 (38.00)	<0.001	1.554	373 (70.20)	108 (36.90)	<0.001	1.683
	no	160 (29.30)	183 (65.80)			173 (31.50)	170 (62.00)			158 (29.80)	185 (63.10)
IT-03-02: Learning skills using information science and technology	yes	386 (70.70)	100 (36.00)	<0.001	1.678	384 (69.80)	102 (37.20)	<0.001	1.609	366 (68.90)	120 (41.00)	<0.001	1.543
	no	160 (29.30)	178 (64.00)			166 (30.20)	172 (62.80)			165 (31.10)	173 (59.00)
