# Supplementary material for: Competencies required to make use of Information Science and Technology among Japanese medical students: a cross-sectional study
Source: BMC Med Educ. 2024 Aug 6;24:840. doi: 10.1186/s12909-024-05786-4 (PMC11302297; doi:10.1186/s12909-024-05786-4)
Supplement: Supplementary file 3 — Supplementary Material 3 [file 12909_2024_5786_MOESM3_ESM.xlsx]

## Sheet: Supplemental Digital Appendix 2
	Appendix 2. Cronbach's Alpha Calculation for Information Science and Technology Competencies Self-Assessments.
	Question items	α
	IT01-01-01 Understand the importance and social significance of using information science and technology in medicine.	0.926
	IT01-01-02 Understand an overview of the regulations, laws, and guidelines related to information science and technology in medicine.	0.927
	IT01-01-03 Discuss ethical issues, such as social disparities caused by the digital divide, that may arise in the use of information science and technology in medicine.	0.924
	IT01-02-01 Understand the principles of medical data management and storage, including electronic medical records, and comply with relevant regulations, laws, ethical standards, and provisions for protecting personal information.	0.926
	IT01-02-02 Understand and practice appropriate use of social media as a healthcare professional.	0.925
	IT02-01-01 Use digital devices, such as PCs and smartphones, to make use of information science technology, such as the internet and apps, in medical practice.	0.922
	IT02-01-02 Solve problems using the information and data collected using information science and technology.	0.923
	IT02-02-01 Understand information science and technology related to medical care (medical information systems,wearable devices, applications, artificial intelligence, telemedicine technology, and the Internet of Things [IoT]) and discuss their potential applications.	0.924
	IT02-02-02 Understand the role required of medical professionals when applying information science andtechnology to medical care by working together with relevant specialists.	0.922
	IT03-01-01 Demonstrate effective documentation and use of features unique to electronic medical records.	0.922
	IT03-01-02 Understand the pros and cons of remote communications, and select and use appropriate tools (e-mail,video conference systems, and social media) according to the intended purpose.	0.923
	IT03-02-01 Use appropriate digital devices and applications (e-learning, mobile technology, etc.) for self-learning and cooperative learning.	0.923
	IT03-02-02 Develop flexibility in using new information science and technology in one’s own learning and medical practice.	0.922
